# Supplementary material for: SARM1 Ablation Is Protective and Preserves Spatial Vision in an In Vivo Mouse Model of Retinal Ganglion Cell Degeneration
Source: Int J Mol Sci. 2022 Jan 30;23(3):1606. doi: 10.3390/ijms23031606 (PMC8835928; doi:10.3390/ijms23031606)
Supplement: Supplementary file 1 [file ijms-23-01606-s001.zip]

Archive with 1 entries (1 files):
- ijms-1459508-supplementary.pdf
